# Supplementary material for: Direct Conjugation of Streptavidin to Encoded Hydrogel Microparticles for Multiplex Biomolecule Detection with Rapid Probe-Set Modification
Source: Polymers (Basel). 2020 Mar 3;12(3):546. doi: 10.3390/polym12030546 (PMC7182943; doi:10.3390/polym12030546)
Supplement: Supplementary file 1 [file polymers-12-00546-s001.zip]

Archive with 2 entries (1 files):
- polymers-692473-SI/
- polymers-692473-SI/polymers-692473-supplementary.docx
